# Supplementary material for: Genomic investigation of the coronavirus disease-2019 outbreak in the Republic of Korea
Source: Sci Rep. 2021 Mar 16;11:6009. doi: 10.1038/s41598-021-85623-6 (PMC7971034; doi:10.1038/s41598-021-85623-6)
Supplement: Supplementary file 1 — Supplementary Table S1. [file 41598_2021_85623_MOESM1_ESM.xlsx]

## Sheet: ADD_NGS
Genomic Investigation of the Coronavirus Disease-2019 Outbreak in the Republic of Korea
Jeong-Min Kim, Sung Yong Park, Daesang Lee, Jun-Sub Kim, Youngjoon Park, Jin Gwack, Mi Young Kim, Dong Hyun Song, Seong Tae Jeong, Yoon-Seok Chung, Cheon Kwon Yoo, Ha Youn Lee, Myung-Guk Han
Supplementary Table S1. Bioinformatics statistics of SARS-CoV-2 whole genome sequencing and GISAID accession number and lineage information
Case ID	Sequencing Platform	Total Number of Filtered Reads	Mapped Reads to Reference NC_045512	Base coverage(%)	Average sequencing depth	GISIAD accession number	Clade	Lineage
1034	MiSeq	2263761	2026423	99.98	5947.99	EPI_ISL_497956	V	B.2
1037	NextSeq	7034686	6338615	99.88	18135	EPI_ISL_481376	V	B.2.10
1126	MiSeq	2425551	1843472	99.98	5458.4	EPI_ISL_471439	V	B.2.10
1209	MiSeq	1024568	429679	100	1269.63	EPI_ISL_497960	V	B.2.1
1276	MiSeq	487023	362164	99.89	1078.75	EPI_ISL_471455	V	B.2.1
1284	MiSeq	1789315	1693027	100	5001.52	EPI_ISL_471449	V	B.2.1
1297	MiSeq	1987650	1168904	99.96	2890	EPI_ISL_497951	V	B.2.1
1534	NextSeq	1996177	1973806	99.9	5887.98	EPI_ISL_426164/426166	L	B
2058	NextSeq	18071026	16997401	100	48442.4	EPI_ISL_481378	V	B.2.1
2069	MiSeq	3022278	2743332	99.99	8122.78	EPI_ISL_471438	V	B.2.1
2205	MiSeq	2269870	1269870	99.97	3564	EPI_ISL_471445	V	B.2.1
2301	MiSeq	2238225	2231204	99.08	8640.56	EPI_ISL_497969	V	B.2.10
2305	MiSeq	2440389	2175083	100	6467.22	EPI_ISL_471425	V	B.2.1
2307	MiSeq	2598760	5498706	99.95	2549	EPI_ISL_497952	V	B.2.1
2310	MiSeq	2689750	2259763	99.99	3466	EPI_ISL_497961	V	B.2.1
2310	MiSeq	2035415	1397235	99.95	4158.65	EPI_ISL_471444	V	B.2.1
2314	NextSeq	2310084	2276771	99.99	6420.6	EPI_ISL_426171/426173	S	A
2352	MiSeq	2638830	2257681	100	6688.93	EPI_ISL_497954	V	B.2.1
2356	MiSeq	1580141	1294002	99.98	3839	EPI_ISL_497957	V	B.2.1
2383	MiSeq	1777150	1472841	99.98	4379.11	EPI_ISL_427811	V	B.2.1
2386	MiSeq	3321718	3153087	100	9398.07	EPI_ISL_497955	V	B.2
2389	MiSeq	1583723	1483513	99.99	4406.41	EPI_ISL_497959	V	B.2.1
2395	MiSeq	1560147	1314639	100	3891.89	EPI_ISL_497953	V	B.2
2397	NextSeq	7820818	6031546	99.91	17202.6	EPI_ISL_481375	V	B.2.1
2697	MiSeq	459860	458910	99.91	1469	EPI_ISL_481370	V	B.2.1
2840	NextSeq	15563353	14189624	100	40406.6	EPI_ISL_481373	V	B.2.10
3058	NextSeq	7974999	7065965	99.89	20211.9	EPI_ISL_481372	V	B.2.1
3401	MiSeq	1985690	2369850	99.97	3568	EPI_ISL_412873	S	A
3407	MiSeq	555530	549651	99.82	1638.51	EPI_ISL_471454	V	B.2.1
3424	MiSeq	2377434	2145762	100	6356.81	EPI_ISL_471426	V	B.2.10
3460	MiSeq	1448924	520696	99.94	1551.41	EPI_ISL_471451	V	B.2.1
3470	MiSeq	2278253	1122617	99.96	3295.58	EPI_ISL_471447	V	B.2.1
3479	NextSeq	2655621	1673522	99.88	4807.13	EPI_ISL_481377	V	B.2.1
3486	NextSeq	7856947	4043946	99.89	11563	EPI_ISL_481374	V	B.2.10
3495	MiSeq	1726964	1619847	100	4835.4	EPI_ISL_471443	V	B.2.1
3542	MiSeq	2656000	340256	99.99	1120	EPI_ISL_407193	S	A
3980	MiSeq	1586626	1426028	99.99	4241.47	EPI_ISL_497958	V	B.2.1
4023	MiSeq	2256980	2159870	99.95	3457	EPI_ISL_426180/426181	S	A
4327	MiSeq	1660132	1622331	99.98	4842.39	EPI_ISL_471450	V	B.2.1
4528	MiSeq	1931905	1851074	99.95	5539.93	EPI_ISL_471441	V	B.2.10
4536	MiSeq	2059870	1456980	99.97	3590	EPI_ISL_426168	S	A
4587	MiSeq	1701815	1484750	99.99	4398.87	EPI_ISL_471448	V	B.2.10
5028	MiSeq	3112072	2792116	98.69	11570.2	EPI_ISL_497970	V	B.2.10
5174	MiSeq	2100157	350000	99.98	1230	EPI_ISL_425117	O	B.2.1
5431	MiSeq	2256980	354120	99.97	1243	EPI_ISL_412870	S	A
5679	NextSeq	8074861	2516597	99.91	7176.47	EPI_ISL_481379	V	B.2.10
6303	MiSeq	1536192	1368925	99.96	4069.84	EPI_ISL_427812	S	A
6314	MiSeq	2466300	1871286	98.85	8043.12	EPI_ISL_497974	V	B.2.10
6712	MiSeq	6284030	1293009	100	2646.22	EPI_ISL_481371	S	A
7092	MiSeq	1688200	1477820	99.96	4406.76	EPI_ISL_471440	V	B.2.10
7098	MiSeq	2236987	1985980	99.98	2689	EPI_ISL_426182/426183	S	A
7134	MiSeq	2239756	380714	99.97	1130.66	EPI_ISL_412869/425118	S	A
7156	MiSeq	2659640	384690	99.97	1165	EPI_ISL_412872	L	B
7239	MiSeq	7569801	2469870	99.94	3560	EPI_ISL_427809	V	B.2.10
7450	MiSeq	1974644	1671129	99.86	4971.18	EPI_ISL_427810	V	B.2.1
7821	MiSeq	2561352	2112374	99.69	9622.81	EPI_ISL_497971	V	B.2.10
7823	MiSeq	1335097	1076261	99.99	3202.93	EPI_ISL_471452	V	B.2.1
7834	NextSeq	2099160	1406115	99.94	4201.97	EPI_ISL_426169	L	B
8123	MiSeq	2156980	2365980	99.99	2795	EPI_ISL_426187	S	A
8432	MiSeq	2169870	359870	99.98	1520	EPI_ISL_426163	S	A
8923	MiSeq	2833452	2782248	99.98	7951.89	EPI_ISL_427813	V	B.2.1
9023	MiSeq	3892024	3327235	99.84	14596	EPI_ISL_497968	V	B.2.10
9061	MiSeq	1220969	1033867	99.9	3068.18	EPI_ISL_471446	V	B.2.10
9234	MiSeq	1698760	1459870	99.98	2690	EPI_ISL_471453	S	A
9273	MiSeq	1980560	364560	99.95	1035	EPI_ISL_412871	S	A
9340	MiSeq	2770172	2659924	99.9	7956.69	EPI_ISL_471442	V	B.2.1
